# Supplementary material for: Structure and Performance of All-Green Electrospun PHB-Based Membrane Fibrous Biomaterials Modified with Hemin
Source: Membranes (Basel). 2023 Apr 28;13(5):478. doi: 10.3390/membranes13050478 (PMC10221260; doi:10.3390/membranes13050478)
Supplement: Supplementary file 1 [file membranes-13-00478-s001.zip]

Archive with 1 entries (1 files):
- membranes-2354440-supplementary.pdf
